# Supplementary material for: Contamination Profiles of Selected Pollutants in Procambarus clarkii Non-Edible Portions Highlight Their Potential Exploitation Applications
Source: J Xenobiot. 2024 Jul 6;14(3):893–906. doi: 10.3390/jox14030049 (PMC11270285; doi:10.3390/jox14030049)
Supplement: Supplementary file 1 [file jox-14-00049-s001.zip]

Archive with 1 entries (1 files):
- jox-3023884-supplementary.pdf
